# Supplementary material for: A rad50 germline mutation induces tumorigenesis and ataxia-telangiectasia phenotype in a transparent medaka model
Source: PLoS One. 2023 Apr 25;18(4):e0282277. doi: 10.1371/journal.pone.0282277 (PMC10129005; doi:10.1371/journal.pone.0282277)
Supplement: S1 Dataset — (XLSM) [file pone.0282277.s006.xlsm]

## Sheet: Sheet2
								STIII	Rad50del2
							1	0.155111	0.140719
							2	0.171732	0.151147
							3	0.137803	0.14071
							4	0.140587	0.129055
							5	0.161191	0.131798
							6	0.15983	0.152896
							7	0.152498	0.16747
							8	0.139113	0.147775
							9	0.131245	0.175992
							10	0.146148	0.155308
							11	0.184211
							12
							13
							14
							median	0.152498	0.149461
							ManWhitneyU test	P= 0.6980689

## Sheet: GraphChanger
	Place of creation	Sheet2
	Graph name	graph 1
	Marker style	●
	Marker size	8
	Marker color	Black
