# Supplementary material for: A rad50 germline mutation induces tumorigenesis and ataxia-telangiectasia phenotype in a transparent medaka model
Source: PLoS One. 2023 Apr 25;18(4):e0282277. doi: 10.1371/journal.pone.0282277 (PMC10129005; doi:10.1371/journal.pone.0282277)
Supplement: S2 Dataset — (CSV) [file pone.0282277.s007.csv]

time	status	group
41	1	del2/wt
45	1	del2/wt
45	1	del2/wt
45	1	del2/wt
51	1	del2/wt
51	1	del2/wt
53	1	del2/wt
56	1	del2/wt
57	1	del2/wt
59	1	del2/wt
59	1	del2/wt
59	1	del2/wt
59	1	del2/wt
62	1	del2/wt
70	0	del2/wt
53	1	del9/wt
57	1	del9/wt
58	1	del9/wt
59	1	del9/wt
63	1	del9/wt
68	1	del9/wt
70	0	del9/wt
70	0	del9/wt
70	0	del9/wt
70	0	del9/wt
52	1	wt/wt
53	1	wt/wt
57	1	wt/wt
58	1	wt/wt
60	1	wt/wt
63	1	wt/wt
64	1	wt/wt
65	1	wt/wt
68	1	wt/wt
70	1	wt/wt
70	0	wt/wt
70	0	wt/wt
70	0	wt/wt
70	0	wt/wt
70	0	wt/wt
70	0	wt/wt
