# Supplementary material for: A rad50 germline mutation induces tumorigenesis and ataxia-telangiectasia phenotype in a transparent medaka model
Source: PLoS One. 2023 Apr 25;18(4):e0282277. doi: 10.1371/journal.pone.0282277 (PMC10129005; doi:10.1371/journal.pone.0282277)
Supplement: S3 Dataset — (CSV) [file pone.0282277.s008.csv]

time	status	group
20	0	del2/wt
20	0	del2/wt
20	0	del2/wt
20	0	del2/wt
20	0	del2/wt
20	0	del2/wt
20	0	del2/wt
20	0	del2/wt
20	0	del2/wt
20	0	del2/wt
20	0	del2/wt
20	0	del2/wt
20	0	del2/wt
20	0	del2/wt
20	0	del2/wt
20	0	del2/wt
20	0	del2/wt
20	0	del2/wt
20	0	del2/wt
20	0	del2/wt
20	0	del2/wt
20	0	del2/wt
20	0	del2/wt
20	0	del2/wt
20	0	del2/wt
20	0	del2/wt
20	0	del2/wt
20	0	del2/wt
20	0	del2/wt
20	0	del2/wt
20	0	del2/wt
20	0	del2/wt
20	0	del2/wt
20	0	wt/wt
20	0	wt/wt
20	0	wt/wt
20	0	wt/wt
20	0	wt/wt
20	0	wt/wt
20	0	wt/wt
20	0	wt/wt
20	0	wt/wt
20	0	wt/wt
20	0	wt/wt
20	0	wt/wt
20	0	wt/wt
20	0	wt/wt
20	0	wt/wt
20	0	wt/wt
20	0	wt/wt
5	1	del2/del2
5	1	del2/del2
5	1	del2/del2
5	1	del2/del2
5	1	del2/del2
6	1	del2/del2
6	1	del2/del2
6	1	del2/del2
6	1	del2/del2
6	1	del2/del2
9	1	del2/del2
10	1	del2/del2
12	1	del2/del2
16	1	del2/del2
18	1	del2/del2
20	0	del2/del2
20	0	del2/del2
20	0	del2/del2
