# Supplementary material for: A rad50 germline mutation induces tumorigenesis and ataxia-telangiectasia phenotype in a transparent medaka model
Source: PLoS One. 2023 Apr 25;18(4):e0282277. doi: 10.1371/journal.pone.0282277 (PMC10129005; doi:10.1371/journal.pone.0282277)
Supplement: S4 Dataset — (XLSX) [file pone.0282277.s009.xlsx]

## Sheet: コピーvideo 18-32-32DLC_resnet50_R
scorer	DLC_resnet50_Rad50Feb8shuffle1_50000	DLC_resnet50_Rad50Feb8shuffle1_50000			DLC_resnet50_Rad50Feb8shuffle1_50000	DLC_resnet50_Rad50Feb8shuffle1_50000	DLC_resnet50_Rad50Feb8shuffle1_50000			DLC_resnet50_Rad50Feb8shuffle1_50000	DLC_resnet50_Rad50Feb8shuffle1_50000	DLC_resnet50_Rad50Feb8shuffle1_50000	DLC_resnet50_Rad50Feb8shuffle1_50000
bodyparts	head	head	head(y)av↓	head(rms)	head	body	body	head(y)av↓	body(rms)	body	tail	tail	tail	body-head
coords	x	y	249.945	2.12257	likelihood	x	y	253.541	2.39387	likelihood	x	y	likelihood		3.59607	0.795488
0	415.789	250.099	0.154289	cells↓	0.999941	381.161	254.27	0.729289	cells↓	0.999955	228.509	276.314	0.999956	4.17107	0.574999	cells↓
1	415.886	250.12	0.175499	300	0.999948	381.836	254.504	0.963374	300	0.999957	218.666	281.857	0.998985	4.38394	0.787875	300
2	416.378	249.727	-0.217384		0.999958	382.242	253.821	0.280055		0.999933	221.023	261.51	0.999891	4.09351	0.497439
3	416.168	249.871	-0.073509		0.999952	381.508	253.758	0.217692		0.99994	240.331	275.383	0.999924	3.88727	0.291201
4	416.36	250.099	0.154167		0.999951	381.627	254.31	0.76916		0.99996	225.072	283.314	0.999859	4.21106	0.614993
5	416.579	249.798	-0.146492		0.999962	382.259	253.93	0.389598		0.999943	228.976	261.99	0.999894	4.13216	0.536089
6	417.482	249.64	-0.304435		0.999971	383.333	253.244	-0.296499		0.999937	230.14	260.474	0.999883	3.604	0.00793696
7	417.714	249.903	-0.0413282		0.999968	383.286	253.566	0.0251568		0.999953	228.134	278.466	0.99997	3.66255	0.0664849
8	418.29	249.373	-0.571769		0.999978	384.319	253.32	-0.221212		0.999972	242.648	265.616	0.99986	3.94662	0.350558
9	418.51	248.203	-1.74181		0.999986	384.523	251.933	-1.60747		0.999973	220.96	257.357	0.999922	3.73041	0.134341
10	418.537	247.625	-2.32005		0.999988	384.327	251.335	-2.20604		0.999968	230.876	274.576	0.999918	3.71007	0.114001
11	418.581	247.303	-2.64194		0.999989	384.461	251.045	-2.49546		0.99997	221.954	280.52	0.999728	3.74255	0.146487
12	418.237	246.93	-3.01507		0.999989	384.192	250.392	-3.14908		0.999957	226.431	261.436	0.999959	3.46205	-0.134016
13	418.041	247.895	-2.04955		0.999986	383.559	250.192	-3.34894		0.999934	230.075	261.459	0.999294	2.29668	-1.29939
14	417.491	248.756	-1.18893		0.999982	383.203	251.272	-2.26851		0.999923	223.904	274.343	0.999942	2.51648	-1.07959
15	417.289	248.74	-1.20499		0.999981	383.279	251.462	-2.07845		0.999917	227.431	258.511	0.999967	2.72261	-0.873456
16	417.112	248.624	-1.3204		0.99998	383.139	251.263	-2.27729		0.999918	224.817	255.72	0.999796	2.63918	-0.956892
17	417.031	248.291	-1.6536		0.99998	383.165	251.707	-1.83332		0.999915	225.921	270.677	0.999907	3.41635	-0.179716
18	416.354	247.225	-2.71975		0.999982	382.715	251.237	-2.30367		0.999873	238.265	260.241	0.999651	4.01215	0.416079
19	415.529	246.828	-3.11619		0.999979	381.172	250.48	-3.06083		0.999874	231.57	258.619	0.99975	3.65143	0.0553613
20	415.402	247.682	-2.26282		0.999971	380.509	251.149	-2.39142		0.999824	226.993	277.459	0.999961	3.46747	-0.128599
21	416.29	248.495	-1.44933		0.999976	382.627	252.208	-1.33271		0.999886	246.939	260.564	0.999809	3.71269	0.116625
22	417.003	247.699	-2.24573		0.999983	383.154	251.447	-2.09359		0.999913	222.413	253.708	0.999575	3.74821	0.152148
23	417.435	247.4	-2.54479		0.999985	383.404	250.786	-2.75483		0.999923	241.975	268.997	0.99986	3.38603	-0.210035
24	418.134	247.165	-2.77924		0.999988	384.134	250.84	-2.7006		0.999961	224.851	277.834	0.999924	3.67471	0.0786462
25	418.866	245.939	-4.00523		0.999992	385.093	250.71	-2.83117		0.999971	226.979	260.205	0.999957	4.77013	1.17406
26	419.813	245.207	-4.73743		0.999992	385.595	249.553	-3.9881		0.99999	230.566	258.062	0.999773	4.3454	0.749331
27	420.732	244.962	-4.98278		0.999992	386.116	249.393	-4.14777		0.999994	230.446	275.092	0.999971	4.43108	0.835009
28	421.705	244.109	-5.83608		0.99999	387.193	249.114	-4.42673		0.999996	248.637	258.403	0.99921	5.00542	1.40935
29	422.333	243.709	-6.23534		0.999989	387.393	248.355	-5.18563		0.999997	228.896	253.88	0.99993	4.64578	1.04972
30	422.255	244.444	-5.50082		0.99999	387.098	248.359	-5.18158		0.999997	240.441	265.064	0.999903	3.9153	0.319232
31	422.06	244.742	-5.20313		0.999991	387.235	248.542	-4.99868		0.999997	221.85	269.239	0.999627	3.80052	0.204455
32	421.294	244.333	-5.61214		0.999991	387	248.06	-5.48072		0.999997	238.344	252.008	0.999118	3.72749	0.131426
33	420.594	244.585	-5.35998		0.999992	386.213	247.872	-5.66909		0.999997	226.689	249.506	0.999806	3.28696	-0.30911
34	419.352	245.433	-4.51194		0.999992	384.805	248.28	-5.26041		0.999994	233.259	261.698	0.999864	2.8476	-0.748472
35	418.201	245.617	-4.32789		0.999991	383.639	248.486	-5.05478		0.999984	222.479	262.628	0.988941	2.86917	-0.726896
36	417.067	245.371	-4.57333		0.999989	381.264	247.613	-5.92754		0.999982	224.62	248.165	0.999917	2.24185	-1.35422
37	416.51	245.586	-4.35896		0.999986	380.077	247.713	-5.82738		0.999984	242.887	262.933	0.999933	2.12764	-1.46843
38	416.717	245.52	-4.42503		0.999986	380.686	247.76	-5.78052		0.99998	218.393	268.708	0.999726	2.24057	-1.3555
39	416.953	244.727	-5.21775		0.999989	381.342	247.333	-6.20763		0.999982	229.956	252.783	0.999881	2.60619	-0.989881
40	417.458	244.98	-4.96487		0.99999	381.626	247.567	-5.97355		0.999981	243.904	261.527	0.999885	2.58739	-1.00868
41	418.087	245.069	-4.8753		0.999991	383.806	248.183	-5.35804		0.999987	219.871	268.031	0.999543	3.11333	-0.48274
42	418.317	244.983	-4.96201		0.999992	384.261	247.917	-5.62354		0.999991	230.602	253.389	0.999859	2.93454	-0.661527
43	418.727	245.825	-4.11959		0.99999	383.957	248.506	-5.03492		0.999987	222.656	251.51	0.99937	2.68074	-0.915327
44	417.538	247.07	-2.87437		0.999987	381.925	248.873	-4.66823		0.999973	223.802	263.626	0.99988	1.8022	-1.79387
45	416.781	246.846	-3.09905		0.999986	381.47	248.563	-4.97735		0.999971	232.409	251.78	0.999679	1.71777	-1.87829
46	415.435	247.097	-2.8474		0.999974	379.618	248.347	-5.19419		0.999977	228.327	252.095	0.999877	1.24928	-2.34678
47	414.36	247.991	-1.95327		0.999959	378.325	249.323	-4.21763		0.999961	223.626	266.842	0.999676	1.33171	-2.26436
48	414.467	248.189	-1.75542		0.999964	379.44	249.63	-3.91115		0.99994	245.409	252.699	0.999907	1.44034	-2.15573
49	415.037	248.156	-1.78849		0.999971	379.645	249.481	-4.0598		0.999954	222.909	247.295	0.999723	1.32475	-2.27131
50	415.574	248.671	-1.27326		0.999969	380.244	250.272	-3.2687		0.999933	231.978	263.496	0.999876	1.60063	-1.99544
51	415.676	248.823	-1.12186		0.999969	381.242	250.329	-3.21177		0.9999	247.398	255.42	0.987751	1.50616	-2.0899
52	415.195	248.348	-1.59684		0.999966	380.18	250.262	-3.27854		0.999925	218.23	252.222	0.999706	1.91437	-1.6817
53	412.878	247.935	-2.01017		0.999934	378.328	251.637	-1.90404		0.999899	234.087	264.549	0.999626	3.70219	0.106127
54	411.785	248.327	-1.61776		0.999926	377.305	252.315	-1.22588		0.999935	212.088	271.855	0.999895	3.98795	0.391879
55	411.027	247.64	-2.3046		0.999951	376.605	251.711	-1.82926		0.999952	218.54	252.498	0.999611	4.07141	0.475344
56	410.661	248.679	-1.26563		0.999919	375.513	252.207	-1.33333		0.999975	238.29	267.371	0.999475	3.52837	-0.0677009
57	411.07	249.677	-0.26757		0.999891	376.456	253.411	-0.129812		0.999956	214.632	274.81	0.999979	3.73383	0.137759
58	411.61	249.957	0.0125048		0.999879	377.38	253.463	-0.077367		0.999927	222.856	253.805	0.999599	3.5062	-0.0898719
59	412.7	251.269	1.32397		0.999815	377.063	254.07	0.528834		0.999938	237.003	260.927	0.999083	2.80093	-0.795133
60	411.044	251.494	1.54943		0.999739	377.114	254.31	0.769435		0.999943	218.34	270.025	0.999844	2.81607	-0.779996
61	409.946	251.236	1.2913		0.99978	376.303	254.533	0.991938		0.999965	220.665	256.559	0.999909	3.29671	-0.29936
62	409.354	252.407	2.46278		0.999836	374.972	254.987	1.44602		0.999985	228.507	261.149	0.998303	2.57932	-1.01675
63	408.154	253.199	3.25405		0.999921	373.895	256.369	2.82815		0.999994	215.323	275.954	0.999966	3.17017	-0.425901
64	407.105	252.633	2.68826		0.999937	373.456	256.443	2.90231		0.999996	217.55	261.022	0.999861	3.81012	0.214053
65	406.804	252.497	2.55265		0.999944	372.909	255.835	2.29469		0.999994	239.343	271.153	0.999581	3.3381	-0.257963
66	406.6	252.435	2.4903		0.99995	372.812	256.068	2.52706		0.999995	215.593	281.034	0.999885	3.63283	0.0367608
67	406.203	251.946	2.00159		0.999956	372.416	255.598	2.05758		0.999994	216.388	268.541	0.999872	3.65205	0.0559869
68	405.795	252.077	2.13247		0.999959	371.588	255.578	2.03697		0.999995	233.635	276.159	0.9996	3.50056	-0.0955024
69	405.17	251.432	1.48777		0.999961	371.539	255.256	1.71548		0.999994	209.926	283.501	0.999651	3.82378	0.227709
70	404.569	250.76	0.815621		0.999961	370.544	253.616	0.0748546		0.999986	208.855	265.898	0.99981	2.8553	-0.740766
71	404.354	251.146	1.20089		0.999964	369.8	254.085	0.543834		0.999987	218.551	283.38	0.999671	2.93901	-0.657056
72	405.163	250.534	0.588982		0.999957	370.742	253.703	0.161845		0.999987	234.527	265.177	0.999467	3.16893	-0.427137
73	405.809	250.594	0.648842		0.999954	371.281	253.443	-0.0976612		0.999988	213.324	262.556	0.999867	2.84956	-0.746503
74	405.035	251.118	1.17356		0.999963	370.182	254.11	0.568888		0.999988	214.111	278.481	0.999962	2.99139	-0.604673
75	404.399	250.659	0.714699		0.999966	370.205	253.65	0.109675		0.999986	217.422	262.696	0.999811	2.99104	-0.605024
76	403.614	251.872	1.92706		0.99997	369.714	254.686	1.14547		0.999988	228.589	267.628	0.994521	2.81448	-0.781583
77	403.12	252.411	2.46671		0.99997	369.542	255.864	2.32292		0.999994	210.538	280.12	0.999934	3.45227	-0.143796
78	402.982	251.798	1.85316		0.99997	369.639	255.498	1.95732		0.999993	211.946	259.455	0.999983	3.70023	0.104159
79	403.182	252.232	2.28703		0.99997	369.379	255.649	2.10789		0.999993	229.753	272.365	0.999851	3.41693	-0.179136
80	403.301	251.649	1.70466		0.99997	369.611	255.557	2.0158		0.999993	207.938	280.134	0.999794	3.90721	0.311144
81	402.768	251.11	1.16531		0.999967	369.634	254.867	1.32583		0.999989	208.464	266.016	0.999819	3.75659	0.160525
82	401.503	251.263	1.31794		0.999962	367.685	255.424	1.88299		0.999985	213.795	280.807	0.999864	4.16112	0.565051
83	401.033	250.63	0.684944		0.999955	367.648	254.841	1.30026		0.999967	205.492	286.667	0.986623	4.21138	0.615313
84	401.368	250.113	0.168251		0.99997	367.783	253.142	-0.399099		0.999955	205.185	265.061	0.99983	3.02872	-0.56735
85	402.454	250.182	0.237618		0.999973	368.253	253.421	-0.120061		0.999974	214.961	284.19	0.999887	3.23839	-0.357679
86	403.389	248.975	-0.969383		0.999984	369.693	252.201	-1.33945		0.999983	228.566	267.675	0.999811	3.226	-0.370069
87	403.779	248.868	-1.07706		0.999982	369.426	251.682	-1.85837		0.999985	225.312	270.196	0.992453	2.81476	-0.781309
88	404.108	248.717	-1.22732		0.999983	369.704	251.6	-1.94066		0.999986	212.228	281.9	0.999889	2.88272	-0.713346
89	404.289	248.215	-1.72945		0.999987	369.994	250.85	-2.6905		0.999987	212.434	261.402	0.999977	2.63503	-0.961042
90	403.918	249.109	-0.835487		0.999982	369.515	251.354	-2.18677		0.999986	225.79	269.696	0.999813	2.24478	-1.35129
91	404.38	248.736	-1.20821		0.999984	370.144	251.303	-2.23792		0.999987	241.614	259.508	0.999202	2.56636	-1.02971
92	404.91	248.48	-1.465		0.999985	370.353	251.035	-2.50532		0.999988	212.969	253.392	0.99996	2.55576	-1.04031
93	405.775	249.141	-0.803856		0.999978	371.135	251.745	-1.79601		0.999989	220.631	269.961	0.999813	2.60391	-0.992155
94	406.643	247.793	-2.15128		0.99998	372.084	251.033	-2.50791		0.999988	239.688	257.725	0.999797	3.23944	-0.356626
95	407.124	247.776	-2.16833		0.999975	372.044	250.538	-3.0029		0.999988	219.448	254.902	0.999498	2.76149	-0.834577
96	407.6	248.051	-1.89393		0.999967	372.424	250.948	-2.59318		0.999988	218.724	272.194	0.99993	2.89682	-0.699247
97	408.362	247.022	-2.9228		0.999948	373.926	250.55	-2.99047		0.999983	233.928	255.675	0.999851	3.5284	-0.0676703
98	408.777	247.952	-1.99285		0.999931	373.789	250.833	-2.70784		0.999985	223.203	255.286	0.999514	2.88107	-0.714994
99	408.915	249.102	-0.843101		0.99991	373.86	251.74	-1.80112		0.999984	215.618	270.171	0.999916	2.63805	-0.958021
100	409.316	248.562	-1.38238		0.999926	374.757	251.762	-1.77865		0.999979	221.515	252.74	0.999554	3.1998	-0.396268
101	409.37	249.212	-0.732353		0.999905	374.303	252.148	-1.39303		0.999982	238.108	263.156	0.999443	2.93539	-0.660673
102	408.922	249.392	-0.552513		0.999901	373.833	252.75	-0.791066		0.999982	215.725	271.664	0.999955	3.35751	-0.238554
103	408.901	248.846	-1.09908		0.999923	373.972	252.228	-1.31238		0.99998	220.08	253.776	0.999779	3.38277	-0.2133
104	409.026	249.709	-0.235664		0.999869	373.71	252.944	-0.5967		0.999984	237.421	265.671	0.999579	3.23503	-0.361036
105	408.756	250.129	0.184334		0.999841	374.101	253.688	0.147151		0.999978	212.49	271.187	0.999964	3.55888	-0.0371833
106	407.887	251.112	1.16775		0.999915	373.144	253.605	0.0643261		0.999984	215.838	255.773	0.999941	2.49265	-1.10342
107	407.444	251.752	1.80683		0.99993	372.213	254.269	0.728511		0.999987	235.359	267.759	0.999372	2.51775	-1.07832
108	407.085	251.76	1.81493		0.999936	373.135	254.96	1.41926		0.99999	211.466	276.21	0.99993	3.20039	-0.395673
109	406.927	251.207	1.26235		0.999938	373.248	254.365	0.823909		0.999987	213.036	257.154	0.999982	3.15762	-0.438444
110	406.816	251.478	1.53309		0.999941	371.868	254.188	0.646815		0.999988	224.729	273.77	0.9999	2.70979	-0.886274
111	406.335	250.825	0.879952		0.999948	371.874	254.015	0.474452		0.999987	208.363	281.075	0.999162	3.19057	-0.4055
112	404.855	250.221	0.276604		0.999966	370.81	253.149	-0.391637		0.999985	210.669	262.14	0.999976	2.92783	-0.668241
113	403.689	250.976	1.03144		0.999968	369.015	254.053	0.512049		0.999983	215.447	275.831	0.999912	3.07668	-0.519392
114	403.137	250.596	0.6511		0.999966	369.251	253.955	0.413844		0.999984	240.727	264.847	0.99942	3.35881	-0.237257
115	402.856	250.093	0.148049		0.999974	369.135	253.065	-0.475682		0.999978	209.689	259.042	0.999969	2.97234	-0.623731
116	403.333	250.458	0.513817		0.999969	368.81	253.283	-0.25768		0.999982	216.733	278.733	0.999827	2.82457	-0.771497
117	403.619	249.691	-0.254173		0.999976	370.033	252.947	-0.594197		0.999985	239.703	266.07	0.999184	3.25604	-0.340024
118	404.171	248.919	-1.02546		0.999981	370.007	252.122	-1.41912		0.999986	209.817	261.878	0.999978	3.20241	-0.393659
119	403.806	249.055	-0.889244		0.999981	369.392	252.228	-1.31266		0.999985	215.817	278.102	0.999904	3.17265	-0.423414
120	403.276	248.22	-1.72445		0.999988	369.377	251.708	-1.83271		0.999983	241.26	265.939	0.990135	3.48781	-0.108259
121	403.071	247.28	-2.66494		0.99999	369.336	250.359	-3.18223		0.999981	210.277	262.538	0.99998	3.07878	-0.517286
122	402.538	248.389	-1.55541		0.999986	368.503	250.646	-2.89506		0.999974	214.387	276.837	0.999962	2.25642	-1.33964
123	403.138	248.426	-1.51897		0.999988	369.435	250.989	-2.55137		0.999983	239.309	260.06	0.999835	2.56367	-1.03239
124	403.777	248.26	-1.68429		0.999988	369.568	250.65	-2.8911		0.999982	212.22	255.356	0.999963	2.38925	-1.20682
125	404.076	248.896	-1.0485		0.999982	369.778	251.244	-2.29722		0.999985	218.867	270.36	0.999825	2.34735	-1.24872
126	404.116	248.068	-1.87629		0.999988	369.94	251.303	-2.23786		0.999987	238.383	259.952	0.999563	3.2345	-0.36157
127	404.161	247.913	-2.03204		0.999989	369.992	250.61	-2.93113		0.999986	214.4	255.82	0.999884	2.69698	-0.899091
128	404.121	249.349	-0.595619		0.999978	369.552	251.839	-1.70142		0.999986	216.699	273.561	0.999953	2.49026	-1.1058
129	404.631	250.172	0.227623		0.99997	370.669	252.878	-0.662664		0.999988	236.322	258.844	0.999897	2.70578	-0.890287
130	405.645	251.127	1.18253		0.999958	371.33	253.368	-0.173177		0.999988	215.245	255.489	0.999864	2.24036	-1.35571
131	405.978	252.799	2.8543		0.999955	372.381	255.311	1.77011		0.999992	217.592	273.588	0.999935	2.51187	-1.0842
132	406.752	253.072	3.12746		0.999946	373.055	256.398	2.8569		0.999995	233.933	262.066	0.999819	3.3255	-0.270566
133	407.055	253.37	3.42515		0.999937	373.515	256.393	2.85214		0.999995	211.819	258.253	0.999959	3.02306	-0.573011
134	406.522	253.9	3.95519		0.999949	372.301	257.46	3.91964		0.999997	216.611	277.479	0.999879	3.56052	-0.0355506
135	405.761	252.916	2.97152		0.999958	372.665	256.997	3.4562		0.999997	235.014	266.889	0.996396	4.08075	0.484683
136	405.778	252.261	2.31609		0.999958	372.5	256.083	2.54257		0.999995	218.472	265.134	0.999411	3.82254	0.226473
137	406.076	252.778	2.83305		0.999951	372.552	256.529	2.98776		0.999996	217.794	283.968	0.999663	3.75078	0.154711
138	407.06	252.435	2.49049		0.999941	373.451	256.128	2.58764		0.999995	233.309	268.178	0.999294	3.69322	0.0971551
139	406.851	252.776	2.83097		0.999945	373.337	256.137	2.596		0.999995	207.759	265.335	0.999738	3.3611	-0.234968
140	406.488	253.216	3.27085		0.999949	372.445	256.657	3.11611		0.999997	216.679	281.099	0.999831	3.44133	-0.154737
141	405.728	252.652	2.70734		0.999957	372.253	256.363	2.82266		0.999996	223.094	267.192	0.999292	3.71138	0.115313
142	405.232	252.46	2.51507		0.999961	371.465	255.614	2.07351		0.999994	217.98	266.171	0.999367	3.15451	-0.441556
143	404.584	252.435	2.49004		0.999965	370.871	255.736	2.19497		0.999994	216.815	282.854	0.999859	3.30099	-0.295072
144	405.292	251.027	1.08231		0.999961	371.639	254.837	1.29615		0.999991	225.541	266.273	0.999757	3.80991	0.213839
145	406.452	250.678	0.733376		0.999945	371.991	253.717	0.176585		0.999987	223.094	265.293	0.999144	3.03928	-0.556791
146	406.861	250.665	0.720085		0.999934	372.012	253.845	0.303981		0.999988	217.602	281.965	0.999804	3.17996	-0.416105
147	407.694	249.032	-0.912269		0.999953	373.342	252.718	-0.82314		0.999984	229.872	265.113	0.999867	3.6852	0.089129
148	408.393	248.423	-1.52128		0.999938	373.628	252.028	-1.51261		0.999984	220.619	262.319	0.999838	3.60474	0.00866938
149	408.242	248.526	-1.41827		0.999929	373.332	252.571	-0.96964		0.999986	219.26	280.045	0.999889	4.04469	0.448626
150	408.748	248.3	-1.64433		0.999936	374.062	252.523	-1.01726		0.999982	237.225	265.967	0.999439	4.22313	0.627062
151	408.306	248.693	-1.25167		0.999923	373.39	252.361	-1.17962		0.999984	211.361	261.34	0.999982	3.66812	0.0720544
152	407.683	250.661	0.716713		0.999917	372.173	253.247	-0.293447		0.999988	220.735	272.896	0.999901	2.58591	-1.01016
153	407.404	250.696	0.750847		0.999935	372.3	253.5	-0.0403645		0.999987	207.108	282.296	0.995272	2.80486	-0.791212
154	407.449	250.378	0.433052		0.999929	372.754	253.175	-0.365758		0.999985	212.693	257.928	0.999984	2.79726	-0.79881
155	408.314	249.816	-0.128975		0.999873	373.307	253.492	-0.0483296		0.999983	224.986	275.442	0.999915	3.67671	0.0806451
156	409.079	248.73	-1.2143		0.99993	374.743	253.084	-0.456701		0.999978	211.009	281.772	0.999706	4.35367	0.757601
157	410.093	247.958	-1.98685		0.999947	375.603	252.514	-1.02678		0.999965	212.818	262.822	0.999976	4.55614	0.96007
158	410.375	248.383	-1.56179		0.999937	375.322	252.846	-0.694585		0.999973	221.179	276.578	0.999914	4.46327	0.867205
159	411.368	247.428	-2.51696		0.999954	376.49	252.333	-1.20806		0.999954	210.462	281.489	0.997059	4.90497	1.3089
160	411.706	247.041	-2.90388		0.999959	377.005	251.223	-2.31734		0.99994	217.109	259.113	0.999941	4.1826	0.586535
161	410.882	247.918	-2.02653		0.99994	375.607	251.708	-1.83246		0.999971	228.251	267.992	0.999868	3.79013	0.194064
162	410.111	248.321	-1.6233		0.999938	374.762	251.989	-1.55138		0.99998	212.357	272.33	0.999963	3.66798	0.0719171
163	409.36	248.377	-1.56733		0.999934	374.447	251.561	-1.97948		0.999981	216.732	255.267	0.999886	3.18391	-0.412153
164	409.153	249.1	-0.844322		0.999895	373.494	251.834	-1.7065		0.999987	230.018	270.059	0.99987	2.73389	-0.86218
165	409.9	248.489	-1.45573		0.999931	374.661	251.844	-1.69686		0.999982	212.205	276.132	0.997948	3.35493	-0.241132
166	410.473	248.272	-1.67225		0.999933	375.541	251.682	-1.8586		0.999971	219.122	253.231	0.999734	3.40971	-0.186353
167	410.117	249.737	-0.207496		0.999881	374.597	252.693	-0.847768		0.999981	232.047	263.878	0.999645	2.9558	-0.640272
168	409.611	250.671	0.726647		0.999831	374.657	253.666	0.125209		0.999976	213.038	269.915	0.999877	2.99463	-0.601438
169	409.751	251.578	1.63308		0.999814	374.478	254.084	0.542903		0.999976	218.266	254.027	0.99961	2.50589	-1.09018
170	409.763	252.391	2.44588		0.999824	374.855	255.162	1.62144		0.999985	238.647	266.202	0.999404	2.77162	-0.824445
171	409.428	253.015	3.07008		0.99986	375.109	256.658	3.11682		0.999993	214.382	273.185	0.999979	3.64281	0.0467401
172	409.05	253.114	3.16895		0.999867	375.375	256.539	2.99865		0.999993	215.855	256.698	0.999934	3.42577	-0.170301
173	409.082	253.391	3.44659		0.999865	375.31	257.129	3.58871		0.999995	239.046	272.399	0.999792	3.73819	0.142123
174	409.451	252.875	2.93041		0.999841	375.509	257.598	4.05728		0.999996	215.974	280.79	0.999859	4.72293	1.12686
175	409.013	252.611	2.66651		0.99985	375.846	256.568	3.02749		0.999992	216.038	266.752	0.999886	3.95705	0.36098
176	409.512	252.454	2.5091		0.999821	375.073	256.119	2.57852		0.999991	235.983	280.722	0.99948	3.66548	0.0694146
177	410.04	251.085	1.14059		0.999737	375.913	255.828	2.28773		0.999988	216.434	289.061	0.999915	4.74321	1.14714
178	410.2	250.423	0.478768		0.999877	376.816	254.943	1.40223		0.999965	219.101	267.771	0.999553	4.51953	0.923464
179	410.746	250.446	0.501519		0.999848	376.869	254.605	1.06384		0.999959	228.448	274.854	0.999823	4.15839	0.562319
180	410.753	250.638	0.69326		0.999833	377.047	254.703	1.16252		0.999965	217.749	282.383	0.999766	4.06532	0.469256
181	410.882	250.628	0.683419		0.999848	376.865	254.391	0.850047		0.999958	222.374	264.486	0.999496	3.7627	0.166628
182	411.272	251.137	1.19195		0.99975	376.915	255.252	1.71133		0.99997	225.974	266.962	0.997183	4.11545	0.519381
183	409.996	251.471	1.5267		0.999744	376.572	255.723	2.18267		0.999981	216.663	281.167	0.99985	4.25204	0.655978
184	409.718	250.38	0.434853		0.999867	376.261	255.085	1.54391		0.999975	216.986	265.392	0.999858	4.70512	1.10906
185	409.401	250.2	0.255608		0.999869	374.784	254.36	0.819148		0.999974	238.495	277.333	0.999707	4.15961	0.56354
186	409.603	250.023	0.0785601		0.999901	375.877	254.561	1.02053		0.999967	215.774	286.081	0.999866	4.53804	0.941973
187	410.726	248.322	-1.62223		0.999939	376.941	253.474	-0.0665943		0.99994	219.156	262.341	0.999879	5.1517	1.55564
188	412.049	248.3	-1.6442		0.999931	377.313	253.144	-0.396825		0.999926	237.741	273.452	0.999913	4.84344	1.24738
189	413.144	248.373	-1.57122		0.999936	379.131	252.53	-1.01092		0.999901	219.075	281.752	0.999697	4.15637	0.560305
190	413.239	248.195	-1.74992		0.999944	379.581	252.134	-1.40705		0.999887	223.848	264.969	0.999753	3.93893	0.342867
191	412.631	248.974	-0.970268		0.999913	378.71	252.575	-0.965444		0.999903	220.688	262.293	0.999869	3.60089	0.00482417
192	411.504	249.915	-0.0294721		0.999875	377.279	253.75	0.209513		0.99993	219.549	278.129	0.999921	3.83505	0.238986
193	410.568	250.234	0.289528		0.999893	377.132	254.381	0.840586		0.999945	227.56	262.707	0.999927	4.14713	0.551058
194	410.016	250.811	0.866814		0.999833	376.054	254.371	0.830012		0.99997	233.29	265.859	0.993285	3.55927	-0.0368018
195	409.661	251.346	1.40118		0.999793	375.97	255.309	1.76853		0.999981	217.526	280.263	0.999848	3.96342	0.367358
196	409.414	250.744	0.79937		0.999834	375.924	254.773	1.23184		0.999977	217.911	263.178	0.999866	4.02853	0.432467
197	409.551	251.565	1.62064		0.999815	375.217	254.991	1.45051		0.999984	237.572	273.688	0.999865	3.42593	-0.170133
198	408.663	252.586	2.64121		0.999886	374.61	256.156	2.61483		0.999994	216.07	282.875	0.999863	3.56969	-0.0263801
199	408.061	252.525	2.57986		0.999907	374.392	256.235	2.69387		0.999995	217.919	264.521	0.99969	3.71008	0.114016
200	407.463	252.66	2.71549		0.999927	373.717	256.058	2.51745		0.999994	238.77	274.263	0.999689	3.39803	-0.198041
201	407.227	252.737	2.79272		0.999936	373.1	256.684	3.14276		0.999996	217.78	284.765	0.999712	3.94611	0.350039
202	407.26	252.064	2.11895		0.999933	373.384	255.945	2.4044		0.999995	226.841	268.111	0.9998	3.88152	0.285449
203	407.516	252.437	2.49267		0.999928	373.381	255.665	2.12426		0.999993	237.977	275.538	0.999678	3.22766	-0.368406
204	408.099	253.419	3.47398		0.999912	374.142	256.851	3.31054		0.999995	216.959	285.633	0.99975	3.43263	-0.163434
205	408.999	252.995	3.05054		0.999861	375.434	256.493	2.95214		0.999993	222.485	265.332	0.999171	3.49767	-0.0984015
206	410.253	252.16	2.21522		0.999816	376.069	256.223	2.6827		0.99999	225.495	265.927	0.998228	4.06355	0.467486
207	410.425	253.133	3.18812		0.999869	376.515	257.436	3.89556		0.999992	221.184	283.174	0.999591	4.30351	0.707446
208	410.537	252.895	2.94994		0.999858	376.656	257.437	3.89599		0.999993	230.57	269.99	0.999821	4.54211	0.946047
209	410.196	253.07	3.1249		0.99987	376.392	257.315	3.77407		0.999992	209.288	265.713	0.999812	4.24524	0.649172
210	409.525	253.722	3.77747		0.999866	375.552	258.311	4.7705		0.999996	222.375	284.523	0.99962	4.5891	0.993029
211	408.74	253.295	3.34986		0.999878	375.43	258.286	4.74508		0.999997	238.65	273.334	0.99985	4.99129	1.39522
212	408.301	252.919	2.97398		0.999898	374.825	257.424	3.88342		0.999996	211.13	269.229	0.999888	4.50551	0.909441
213	407.549	253.556	3.61105		0.999915	374.278	258.208	4.66711		0.999997	220.055	290.413	0.999913	4.65213	1.05606
214	407.262	253.448	3.50341		0.99993	374.314	258.386	4.84497		0.999998	238.692	276.572	0.999632	4.93762	1.34156
215	407.313	252.816	2.87173		0.999927	374.026	257.441	3.90051		0.999997	211.833	272.858	0.999971	4.62485	1.02878
216	407.411	253.009	3.06457		0.999921	373.673	257.754	4.21295		0.999998	220.721	292.049	0.99979	4.74445	1.14838
217	408.406	252.268	2.32305		0.999871	375.056	257.328	3.78768		0.999997	242.945	275.305	0.999894	5.0607	1.46463
218	409.363	251.492	1.54729		0.999824	375.316	255.795	2.25416		0.999991	213.965	271.951	0.99997	4.30293	0.706866
219	410	251.362	1.41753		0.999752	375.572	256.421	2.88012		0.999991	223.082	288.591	0.99973	5.05865	1.46259
220	411.128	251.74	1.79571		0.99974	377.101	256.698	3.15692		0.999987	243.98	272.835	0.999665	4.95728	1.36121
221	411.037	251.285	1.3406		0.999751	377.44	256.114	2.57305		0.999981	218.226	269.029	0.999706	4.82852	1.23245
222	411.532	251.243	1.29852		0.999773	377.673	256.074	2.53317		0.999982	232.939	280.169	0.999168	4.83072	1.23465
223	410.883	250.595	0.65049		0.999838	377.086	255.855	2.31394		0.99998	218.589	286.421	0.999832	5.25952	1.66345
224	409.568	249.746	-0.198707		0.999903	376.085	255.108	1.56686		0.99998	220.038	274.784	0.999934	5.36163	1.76557
225	408.583	250.423	0.477837		0.999888	374.212	254.435	0.894007		0.999985	237.475	282.95	0.999078	4.01224	0.416171
226	407.06	250.398	0.453072		0.999926	372.792	254.704	1.1634		0.99999	217.407	292.793	0.999868	4.3064	0.71033
227	406.588	249.768	-0.176948		0.99996	371.848	253.656	0.114772		0.999988	228.34	270.084	0.999823	3.88779	0.29172
228	406.87	249.714	-0.231056		0.999953	372.309	253.039	-0.501821		0.999986	234.833	273.233	0.998603	3.3253	-0.270765
229	407.357	250.24	0.295372		0.99992	372.49	253.451	-0.0894978		0.999987	218.292	285.581	0.999679	3.2112	-0.38487
230	408.387	250.061	0.116265		0.999892	373.406	253.123	-0.417745		0.999985	234.507	264.584	0.999642	3.06206	-0.534009
231	408.648	249.92	-0.0248639		0.999863	373.889	253.46	-0.0804493		0.999981	210.492	261.04	0.999964	3.54048	-0.0555854
232	409.298	251.266	1.32133		0.999828	374.017	254.219	0.677775		0.999979	217.768	276.887	0.999896	2.95251	-0.643552
233	408.978	250.811	0.866783		0.999862	374.159	253.997	0.456309		0.99998	224.684	265.131	0.999837	3.18559	-0.410474
234	408.68	251.052	1.10714		0.999879	373.681	254.002	0.46139		0.999981	221.242	263.446	0.999768	2.95032	-0.64575
235	407.87	251.641	1.69642		0.999922	373.211	254.988	1.44682		0.999991	217.145	280.847	0.999797	3.34647	-0.249601
236	406.75	251.289	1.34452		0.99994	372.719	254.757	1.21589		0.999991	226.685	266.673	0.999815	3.46744	-0.128629
237	406.232	250.633	0.687981		0.99995	371.62	253.664	0.123057		0.999987	238.751	273.838	0.999116	3.03114	-0.564924
238	406.733	251.651	1.70609		0.999941	372.517	254.918	1.3771		0.99999	217.133	287.127	0.99978	3.26707	-0.328992
239	408.68	251.119	1.17442		0.999875	374.779	254.507	0.966334		0.999983	230.068	265.94	0.999776	3.38799	-0.208082
240	409.771	250.264	0.319512		0.999888	375.422	254.385	0.844508		0.999966	222.738	263.513	0.99967	4.12106	0.524996
241	410.466	250.107	0.162331		0.999877	376.037	254.777	1.23617		0.999955	222.384	280.737	0.999704	4.66991	1.07384
242	410.244	249.696	-0.249016		0.99991	376.128	254.425	0.883921		0.999948	215.92	279.865	0.986418	4.729	1.13294
243	409.793	249.185	-0.759666		0.999928	375.49	253.515	-0.025716		0.999967	212.91	267.197	0.999937	4.33002	0.73395
244	408.525	249.69	-0.255058		0.999892	373.283	253.43	-0.110967		0.999984	221.968	282.041	0.999463	3.74016	0.144091
245	408.26	249.955	0.0107196		0.999906	372.993	253.418	-0.123189		0.999986	211.56	287.758	0.999714	3.46216	-0.133909
246	407.96	249.493	-0.451988		0.99993	373.218	252.684	-0.85642		0.999985	215.661	262.881	0.999938	3.19164	-0.404432
247	408.212	249.877	-0.0674665		0.999907	372.979	252.666	-0.874273		0.999986	232.835	273.182	0.999822	2.78926	-0.806806
248	408.715	248.858	-1.08668		0.999925	373.943	252.688	-0.853032		0.999982	213.566	282.148	0.999841	3.82971	0.233645
249	409.554	247.312	-2.63317		0.999958	374.775	251.728	-1.81298		0.999977	217.671	258.592	0.999908	4.41626	0.820193
250	410.646	246.931	-3.01394		0.999962	375.036	251.343	-2.19742		0.999973	236.513	269.574	0.999704	4.41258	0.816515
251	411.192	246.845	-3.09919		0.999962	376.037	251.355	-2.18546		0.999959	216.899	279.773	0.999881	4.5098	0.913729
252	411.298	246.667	-3.27723		0.999964	376.149	250.803	-2.73824		0.999959	222.138	257.777	0.999893	4.13506	0.538989
253	410.839	247.712	-2.23231		0.999947	375.847	251.497	-2.04352		0.999966	221.16	258.022	0.999873	3.78485	0.188784
254	410.133	248.917	-1.0276		0.999931	375.19	252.674	-0.866796		0.999976	215.627	271.945	0.999963	3.75687	0.1608
255	409.606	249.726	-0.218971		0.99989	374.638	252.795	-0.746206		0.999979	223.38	255.378	0.99981	3.06883	-0.527235
256	409.474	251.004	1.05915		0.999767	374.702	253.828	0.286998		0.999977	228.976	258.989	0.998798	2.82391	-0.772153
257	410.536	251.837	1.89185		0.999766	375.506	254.717	1.17617		0.999974	215.555	272.642	0.999966	2.88039	-0.715681
258	409.753	251.32	1.37533		0.999746	376.147	254.74	1.19894		0.999971	218.843	255.465	0.999867	3.41968	-0.176389
259	411.714	251.922	1.97729		0.999743	376.731	254.963	1.42184		0.999965	240.988	271.018	0.999745	3.04062	-0.555448
260	411.841	252.082	2.13692		0.999805	377.172	255.866	2.32572		0.99998	218.71	279.402	0.999905	3.78487	0.188799
261	411.048	251.355	1.41042		0.999752	377.425	255.692	2.15155		0.999976	224.669	265.606	0.999769	4.33719	0.741122
262	411.185	251.142	1.19689		0.999769	377.582	255.496	1.95545		0.999975	224.033	264.306	0.999601	4.35463	0.758563
263	411.119	251.124	1.17925		0.999769	377.426	255.862	2.32107		0.999981	222.335	281.961	0.999649	4.73788	1.14182
264	411.427	250.548	0.603005		0.999838	377.815	255.657	2.1159		0.999978	236.568	268.451	0.999291	5.10896	1.5129
265	411.621	250.361	0.41613		0.999859	377.401	254.534	0.993327		0.99996	209.872	264.986	0.999934	4.17326	0.577197
266	411.505	251.15	1.20567		0.999771	377.065	255.163	1.62265		0.999972	224.52	282.683	0.99971	4.01305	0.416979
267	412.391	251.892	1.94778		0.999819	378.055	255.698	2.15757		0.999979	244.762	266.697	0.999813	3.80586	0.209795
268	412.711	251.992	2.04705		0.999839	378.353	255.602	2.06079		0.999979	214.623	261.567	0.999971	3.6098	0.0137353
269	412.892	252.317	2.37193		0.999835	377.929	256.087	2.54592		0.999983	228.067	276.187	0.999938	3.77007	0.173998
270	412.561	252.197	2.25237		0.999803	377.797	256.334	2.79357		0.999986	215.349	281.804	0.999834	4.13727	0.541201
271	411.041	251.247	1.30277		0.999759	377.484	256.04	2.49911		0.999981	216.346	264.717	0.999902	4.7924	1.19634
272	410.565	251.087	1.1424		0.999796	377.013	255.729	2.18812		0.999979	233.932	276.172	0.999731	4.64178	1.04572
273	409.654	251.237	1.29218		0.999777	376.12	255.667	2.12585		0.999984	219.382	284.112	0.999566	4.42973	0.833666
274	409.158	251.457	1.51206		0.999844	375.179	255.49	1.94927		0.999989	229.856	269.845	0.999766	4.03328	0.437212
275	408.244	251.705	1.76077		0.999909	374.135	255.454	1.91371		0.99999	207.604	265.606	0.999609	3.74901	0.152941
276	407.997	252.339	2.39455		0.999912	373.794	256.003	2.46258		0.999994	220.209	284.105	0.99956	3.66409	0.0680261
277	408.974	251.733	1.78832		0.99986	375.146	255.619	2.07823		0.999991	238.006	266.208	0.999191	3.88597	0.289904
278	409.525	251.111	1.16631		0.9998	376.068	255.212	1.67127		0.999981	215.451	262.131	0.999809	4.10103	0.504961
279	409.979	251.383	1.43848		0.999748	376.457	255.553	2.01225		0.999978	220.47	281.184	0.99984	4.16983	0.573763
280	410.724	250.88	0.935494		0.999808	377.125	255.227	1.68586		0.999972	238.017	266.316	0.999346	4.34644	0.750369
281	411.004	250.971	1.02618		0.999785	377.228	255.019	1.4786		0.999971	209.47	262.225	0.999968	4.04849	0.452425
282	412.062	251.875	1.93081		0.999778	377.226	255.887	2.34666		0.999981	222.772	279.768	0.999782	4.01192	0.41585
283	410.688	250.823	0.878182		0.999787	377.254	255.715	2.17407		0.999977	236.217	269.422	0.999187	4.89195	1.29589
284	410.246	250.108	0.162941		0.999887	376.783	254.796	1.25503		0.99996	208.707	264.836	0.999929	4.68816	1.09209
285	409.51	250.142	0.197747		0.999888	375.526	254.65	1.10919		0.999976	223.057	283.269	0.999572	4.50751	0.91144
286	409.129	250.087	0.14254		0.999891	375.278	254.761	1.22058		0.999982	213.638	289.871	0.999945	4.6741	1.07804
287	408.8	249.761	-0.183708		0.999896	374.291	254.068	0.52772		0.999977	218.239	268.883	0.999665	4.3075	0.711428
288	409.01	251.111	1.16654		0.999862	373.742	254.236	0.695292		0.99998	236.026	278.531	0.999724	3.12482	-0.47125
289	409.015	250.642	0.69706		0.999819	374.998	254.96	1.41931		0.999984	217.091	288.42	0.999859	4.31831	0.722247
290	409.492	250.166	0.221077		0.999873	375.932	254.582	1.04161		0.999972	222.53	267.94	0.999264	4.4166	0.820529
291	410.142	250.241	0.296791		0.99988	376.336	254.51	0.96963		0.999968	218.899	266.235	0.999284	4.26891	0.672839
292	410.114	250.463	0.518227		0.999865	376.124	255.22	1.67942		0.999979	221.469	282.59	0.999569	4.75726	1.1612
293	409.9	249.691	-0.253731		0.999911	376.121	254.684	1.14375		0.999972	233.389	268.778	0.999428	4.99355	1.39748
294	409.445	249.432	-0.512428		0.999924	375.007	253.784	0.243113		0.999974	208.518	265.508	0.999857	4.35161	0.755541
295	409.174	249.968	0.0233538		0.999884	374.217	254.362	0.821574		0.999978	222.183	282.702	0.999495	4.39429	0.79822
296	409.359	249.827	-0.117805		0.99989	375.573	254.525	0.984492		0.99998	239.6	270.858	0.981354	4.69836	1.1023
297	409.26	249.292	-0.652656		0.999912	374.949	253.823	0.28245		0.999975	213.812	265.731	0.999927	4.53117	0.935107
298	409.086	248.781	-1.16357		0.999932	374.508	253.389	-0.151876		0.99998	229.051	281.878	0.999836	4.60776	1.01169
299	409.442	247.406	-2.53869		0.999956	374.941	252.736	-0.804433		0.999976	214.063	288.181	0.999939	5.33032	1.73426
300	409.232	246.136	-3.80888		0.999967	374.606	251.452	-2.08921		0.999979	216.621	267.788	0.999861	5.31573	1.71967
301	409.315	246.81	-3.13464		0.999963	373.775	251.18	-2.36036		0.999985	223.417	282.607	0.999486	4.37035	0.774279
302	409.951	247.557	-2.3876		0.999954	374.867	251.746	-1.79458		0.999977	218.095	288.037	0.976671	4.18909	0.59302
303	409.994	247.586	-2.35827		0.999953	374.928	251.541	-1.99981		0.999976	219.986	261.444	0.999908	3.95453	0.358462
304	409.489	248.158	-1.78703		0.999942	374.195	251.818	-1.72323		0.999982	216.263	259.819	0.999843	3.65987	0.0637994
305	408.427	248.789	-1.15586		0.99991	373.105	252.349	-1.19156		0.999986	215.988	274.612	0.999962	3.56036	-0.0357032
306	406.726	249.197	-0.74752		0.999963	371.958	252.188	-1.35286		0.999989	232.777	261.084	0.999647	2.99072	-0.605344
307	404.623	249.782	-0.162666		0.999974	370.098	252.256	-1.28438		0.999987	221.086	258.687	0.99977	2.47435	-1.12172
308	404	250.822	0.877007		0.999968	368.997	253.232	-0.309118		0.999983	215.954	279.967	0.999916	2.40994	-1.18612
309	405.027	251.416	1.47121		0.999966	371.175	254.426	0.885646		0.999987	237.362	259.245	0.999911	3.0105	-0.585569
310	406.107	251.824	1.87946		0.999954	372.235	254.942	1.40089		0.999992	213.582	255.123	0.999917	3.11749	-0.478574
311	405.715	252.956	3.01109		0.999959	371.819	256.023	2.48199		0.999995	216.683	272.681	0.999857	3.06697	-0.529096
312	405.035	252.786	2.84161		0.999961	371.521	256.547	3.00653		0.999997	236.337	264.01	0.999427	3.76099	0.164919
313	404.944	252.122	2.17707		0.999965	371.308	255.621	2.07981		0.999994	210.496	258.623	0.999931	3.49881	-0.0972571
314	404.855	252.258	2.31329		0.999965	370.391	255.314	1.77369		0.999993	218.964	280.057	0.999717	3.05647	-0.539594
315	405.454	251.138	1.19355		0.999962	371.409	254.591	1.05029		0.999989	209.041	283.431	0.998756	3.4528	-0.143262
316	405.005	249.838	-0.107002		0.999972	370.649	252.935	-0.60555		0.999987	211.176	266.08	0.999897	3.09752	-0.498548
317	404.923	250.328	0.383415		0.999964	369.814	252.656	-0.884557		0.999989	217.567	281.592	0.999619	2.32809	-1.26797
318	405.672	250.244	0.299492		0.999961	370.803	252.732	-0.808828		0.99999	211.068	283.768	0.994858	2.48775	-1.10832
319	406.076	249.534	-0.411125		0.999969	371.395	252.102	-1.4387		0.999989	215.368	258.192	0.99995	2.5685	-1.02757
320	406.141	249.732	-0.212272		0.999963	371.167	252.026	-1.51522		0.99999	215.269	258.272	0.999642	2.29312	-1.30295
321	405.477	250.553	0.60804		0.999959	370.962	252.8	-0.74056		0.99999	213.281	272.514	0.999977	2.24747	-1.3486
														0	-3.59607
														0	-3.59607
														0	-3.59607
														0	-3.59607
														0	-3.59607
														0	-3.59607
														0	-3.59607
														0	-3.59607
														0	-3.59607
														0	-3.59607
														0	-3.59607
														0	-3.59607
														0	-3.59607
														0	-3.59607
														0	-3.59607
														0	-3.59607
														0	-3.59607
														0	-3.59607
														0	-3.59607
														0	-3.59607
														0	-3.59607
