# Supplementary material for: A rad50 germline mutation induces tumorigenesis and ataxia-telangiectasia phenotype in a transparent medaka model
Source: PLoS One. 2023 Apr 25;18(4):e0282277. doi: 10.1371/journal.pone.0282277 (PMC10129005; doi:10.1371/journal.pone.0282277)
Supplement: S5 Dataset — (XLSM) [file pone.0282277.s010.xlsm]

## Sheet: Sheet2
								SL2		SL3
								body		body
								WT	Rad50del2	WT	Rad50del2
							1	2.39	5.41	3.98	8.01
							2	9.52	5.07	6.78	18.63
							3	1.45	12.75	5.46	26.21
							4	14.3	11.76	8.52	26.92
							5	1.79	6.1	4.83	17.27
							6	2.13	11.96	4.49	31.12
							7	2.73	9.27	3.25	6.4
							8	3.25	4.86	10.17	7.52
							9	3.57	25.32	5.43	26.11
							10	19.25	14.94	16.27	26.95
							11	7.1	5.07	19.75	9.15
							12	2.56	10.48	3.99	23.7
							13		2.56		18.16
							14
							Median	2.99	9.27	5.445	18.63
							ManWhitneyU test	P=0.0361772		P<0.01
							Q1	2.325	5.07	4.365	9.15
							Q2	2.99	9.27	5.445	18.63
							Q3	7.705	11.96	8.9325	26.21
							IQR	5.38	6.89	4.5675	17.06
							Q3+(1.5*IQR)	15.775	22.295	15.7837	51.8
							Q1-(1.5*IQR)	-5.745	-5.265	-2.48625	-16.44
								SL2		SL3
								head yawing		head yawing
								WT	Rad50del2	WT	Rad50del2
							1	0.79	1.53	0.89	1.77
							2	2.65	2.71	1.38	1.56
							3	1.17	2.27	1.28	2.14
							4	2.4	1.84	1.66	7.29
26.92							5	1.85	2.32	1.28	2.5
							6	2.54	1.87	4.67	10.67
							7	2.78	3.06	1.31	2.88
							8	3.05	1.26	1.39	2.8
							9	1.45	6.9	1.25	1.8
							10	1.93	3.5	1.64	2.63
							11	1.74	1.16	1.43	4.29
							12	1.39	1.29	2.01	5.62
							13		1.39		1.94
							14
							Median	1.89	1.87	1.385	2.63
							ManWhitneyU test	P=0.8065		P<0.001
							Q1	1.435	1.39	1.28	1.94
							Q2	1.89	1.87	1.385	2.63
							Q3	2.5675	2.71	1.645	4.29
							IQR	1.1325	1.32	0.365	2.35
							Q3+(1.5*IQR)	4.26625	4.69	2.1925	7.815
							Q1-(1.5*IQR)	-0.26375	-0.59	0.7325	-1.585

## Sheet: GraphChanger
	Place of creation	Sheet2
	Graph name	graph 1
	Marker style	●
	Marker size	8
	Marker color	Black
